# Supplementary material for: Genome wide prediction of HNF4α functional binding sites by the use of local and global sequence context
Source: Genome Biol. 2008 Feb 21;9(2):R36. doi: 10.1186/gb-2008-9-2-r36 (PMC2374721; doi:10.1186/gb-2008-9-2-r36)
Supplement: Additional data file 2 — The 375 sequences that passed our criteria. [file gb-2008-9-2-r36-S2.xls]

## Sheet: Tabelle1
cod	V$MAZ_Q6_0.890000	V$ER_Q6_0.913000	V$HEB_Q6_0.969000	V$HNF4_Q6_01_0.976000	V$HEN1_02_0.854000	V$CREB_Q2_0.888000	V$HNF4_Q6_01_0.832500-V$EFC_Q6_0.682500-8-100	V$COUP_01_0.800500-V$KROX_Q6_0.831500-8-100	V$PEBP_Q6_0.840000-V$TEL2_Q6_0.878000-8-100	V$ELK1_01_0.785000-V$WHN_B_0.948000-8-100	V$CMYB_01_0.860000-V$KROX_Q6_0.841000-8-100	V$FOXO1_02_0.871500-V$FXR_Q3_0.813500-8-500	V$HNF4_Q6_01_0.806500-V$HNF4_01_0.870500-8-200	V$XBP1_01_0.884500-V$FOXO1_02_0.871500-8-200	Local context	Global context	Sum_V$HNF4_Q6_01	max V$HNF4_Q6_01		locuslink	TRANSPATH ID	name	Expr3
NR1H3_10062_1	0	2.77	3.937	0.99	0	0	1.4776	1.31396	0	0	1.16392	0	1.32159	0	0.838868	0.908695	15.349	0.99	(-) AAAGGCCAG	10062	MO000026723	RORbeta(h)	RAR-related orphan receptor B
GALNT2_2590_3	2.769	0	1.969	0.987	0	2.784	0	0	0	1.69592	1.16557	0	0	0	0.630182	0.870402	16.642	0.987	(-) AAAGGCCAC	2590	MO000028508	NCOR1(h)	nuclear receptor co-repressor 1
SFRS4_6429_3	3.735	0.918	2	0	0	0	0	0	1.26855	1.75454	1.16939	0	1.29201	0	0.68915	0.870327	12.124	0.968	(+) AAAGGACAA	6429	MO000028000	ML1(AT)	Meristem L1 layer homeobox protein
SHBG_6462	1.83	1.827	0.984	0.996	0	0.945	0	1.38076	0	1.72562	0	1.65008	0	0	0.893569	0.826555	20.83	0.996	(+) GGGGTCAAG	6462	MO000017954	mGluR1	glutamate receptor, metabotropic 1
SIRT2_22933	1.784	1.838	0	0	0	3.701	0	0	1.26395	1.77531	0	0	0	0	0.743187	0.815452	12.816	0.879	(-) AAAGCCCAG	22933	MO000028725	TFIIIA(h)	general transcription factor IIIA
MAN2C1_4123	0	0	2	0.982	1.755	0	1.28628	1.3828	0	1.70392	0	0	0	0	0.668556	0.760248	11.716	0.982	(+) AAAGTTCAG	4123	MO000032407	lamin B1(h)	lamin B1
TCN2_6948	3.872	0.932	1.953	0	0	0	1.397	1.21624	0	1.74439	1.17682	0	1.2645	0	0.586531	0.720818	13.451	0.95	(-) TGAGGCCAT	6948	MO000000099	GM-CSF	granulocyte/macrophage colony stimulating factor
LGALS8_3964_2	2.87	0	0	0	0	0.891	1.24888	0	1.28081	1.73377	1.1507	0	0	0	1.26441	0.67712	13.573	0.898	(-) GACGTCCAC	3964	MO000019073	SLP-76(m)	lymphocyte cytosolic protein 2
C3orf1_51300	2.713	0.913	0	0.99	0	0	0	1.32712	1.27913	0	1.20547	0	0	0	1.09259	0.675721	15.11	0.99	(-) AAAGGCCAG	51300	MO000043216	Muc5AC(m)	mucin 5, subtypes A and C, tracheobronchial/gastric
MMEL2_79258	3.737	2.772	0.984	0	3.6	0	1.33024	1.27956	0	0	0	0	0	0	0.724482	0.670947	14.851	0.891	(+) AAGGGTCAT	79258	MO000042476	NEDL2(h)	NEDD4-related E3 ubiquitin ligase NEDL2
SFRP4_6424	3.61	0.92	0	0.988	0	0.911	1.41432	0	1.29852	0	0	0	0	0	1.03509	0.646251	15.09	0.988	(+) AAAGTTCAG	6424	MO000026597	Myb-20(AT)	putative transcription factor (MYB20)
LMOD1_25802_2	3.834	0.924	0	0	0	0.889	0	0	0	1.71131	0	1.59934	0	1.68634	0.671755	0.642861	17.994	0.917	(-) AAAGGCCAC	25802	MO000025899	HOXB7(h)	homeo box B7
F10_2159	3.797	0.921	1.969	0.981	0	0	1.43184	1.27476	0	0	1.19171	0	0	0	0.563762	0.635626	14.545	0.981	(-) AAAGTCCAC	2159	MO000044566	SF2-P33	splicing factor, arginine/serine-rich 1 (splicing factor 2, alternate splicing factor)
SEMA7A_8482	3.826	0.928	2.968	0	0	0	1.32032	0	0	1.77992	1.1903	0	0	0	0.646354	0.635328	11.067	0.863	(-) AAAGCCCAG	8482	MO000037457	Lfc(m)	lymphoid blast crisis-like 1
SCAND1_51282	2.804	0.923	0	0	0	3.633	0	0	0	1.71938	1.12805	0	0	0	0.520388	0.624081	12.488	0.905	(+) CCCGGCCAG	51282	MO000033344	HNF-6	one cut domain, family member 1
REG1A_5967_1	1.794	0	0	0.98	0	0	1.3782	0	0	0	1.1767	0	1.29603	1.70664	0.548553	0.619254	10.752	0.98	(+) AAAGTCCAC	5967	MO000005049	FGF-5	fibroblast growth factor 5
ACADVL_37_2	1.801	2.758	1	0.977	0	0	1.36892	0	0	1.83815	0	0	0	0	0.627581	0.61833	20.66	0.977	(+) AAAGGCCAG	37	MO000020018	ESkine(h)	small inducible cytokine subfamily A (Cys-Cys), member 27
SLC7A7_9056	3.706	0	0	0	1.794	0	0	1.32904	1.28734	0	0	0	1.24026	0	0.696431	0.603195	18.798	0.886	(-) AAGGTTCAC	9056	MO000039019	Nup153(h)	nucleoporin 153kDa
UBE2B_7320	3.778	0.912	0	0	0	0.899	0	0	0	1.68154	1.17494	0	0	1.70509	0.784962	0.599124	10.543	0.878	(-) AAAGACCAC	7320	MO000017375	RGS4	regulator of G-protein signalling 4
TCF1_6927	2.794	0	1	0.988	0	0	1.37632	0	0	0	1.16733	0	1.32843	0	0.957307	0.530352	16.974	0.936	(-) AAAGTGCAG	6927	MO000043759	BTEB4(h)	Kruppel-like factor 16
ABCB6_10058	2.752	0	0.969	0	1.716	0	0	0	0	1.76423	1.20855	0	0	0	1.61152	0.524891	18.068	0.837	(-) TCAGGCCAT	10058	MO000017289	PTPN13	protein tyrosine phosphatase, non-receptor type 13
CLDN3_1365	3.75	0	0.969	0	0	1.854	0	0	0	1.70854	1.16303	0	0	0	1.01525	0.52486	14.303	0.851	(+) AGGGGCCAC	1365	MO000019150	STRAP	serine/threonine kinase receptor associated protein
SLC2A5_6518_4	2.829	0	0.969	0.981	0	0	0	0	0	0	0	1.62951	1.28139	0	0.690307	0.509165	14.326	0.981	(+) GAAGACCAG	6518	MO000020449	Caspase-2(h)	caspase 2, apoptosis-related cysteine protease (neural precursor cell expressed, developmentally down-regulated 2)
PDZK1_5174	3.671	0	2	0.98	0	0	1.4132	0	0	0	0	0	1.31598	0	0.580042	0.508572	19.898	0.98	(+) AGAGGTCAC	5174	MO000043140	DEDD(h)	death effector domain containing
CS_1431_2	3.791	1.842	0	0	0	0	1.35568	1.24764	0	1.68685	1.17832	0	0	0	0.680329	0.499919	20.951	0.905	(+) AAGGTCAAA	1431	MO000028247	ABI3(AT)	ABSCISIC ACID-INSENSITIVE PROTEIN 3
CDC6_990_1	2	1.901	0	0	0	0	0	0	1.25359	1.74215	0	0	0	0	0.620675	0.496403	17.496	0.889	(+) CTAGTTCAG	990	MO000033686	JFC1(h)	NADPH oxidase-related, C2 domain-containing protein
TULP3_7289	3.666	0.933	0.984	0	0	0.91	0	0	0	1.70277	1.17431	0	0	0	0.728197	0.487042	11.253	0.811	(+) AGGGGCCAG	7289	MO000007275	inhibin alpha	inhibin, alpha
IDH1_3417_2	3.92	0	0	0.987	0	0	0	1.28116	0	0	1.19674	0	1.32474	0	0.757548	0.485898	11.484	0.987	(-) AAAGGCCAA	3417	MO000017177	RPTPalpha	protein tyrosine phosphatase, receptor type, A
NCOA2_10499	3.898	0.934	0	0.981	0	0.895	1.31576	0	0	0	1.15641	0	0	0	0.887928	0.483976	14.521	0.981	(-) AAGGGCAAT	10499	MO000011155	PLCdelta1(r)	phospholipase C, delta 1
MYL3_4634	3.821	0	0	0.987	0	0	0	1.2772	0	0	1.14213	0	1.305	0	0.643051	0.476534	16.826	0.987	(-) AAAGGCCAC	4634	MO000026093	Emx-2(m)	empty spiracles homolog 2 (Drosophila)
GCDH_2639	0	0.923	1	0	0	0.937	1.34896	0	0	1.70446	1.17206	0	0	0	0.932996	0.472485	11.423	0.914	(+) GAGGTCAAA	2639	MO000022115	CIKS(h)	chromosome 6 open reading frame 4
CYP4F2_8529	2.828	0.914	1	0	1.752	0.915	1.46088	1.22128	0	0	0	0	0	0	1.01247	0.463861	14.605	0.914	(+) AGGGTCAAA	8529	MO000034874	SHP	small heterodimer partner 1
CCNH_902	0.921	0.94	1	0	0	1.824	0	1.23684	0	1.70762	0	0	0	0	0.656388	0.458742	11.929	0.866	(-) AAGGGGCAT	902	MO000026806	SRD1(y)	involved in the processing of pre-rRNA to mature rRNA
AP3M1_26985_5	0.921	0.931	1.968	0	1.781	0	1.30704	0	0	0	0	0	1.21995	0	0.88633	0.451391	11.435	0.886	(-) AAGGTCCAT	26985	MO000026536	Myb-42(AT)	R2R3-MYB transcription factor (MYB42)
CXCL6_6372	3.701	0	0.984	0	0	0.902	0	0	0	1.707	1.15666	0	0	0	0.752293	0.441751	15.405	0.822	(+) GGAGTGCAG	6372	MO000027385	HMS2(y)	heat shock transcription factor homolog
LMO6_4007	3.731	1.837	0.984	0	0.858	1.795	1.33296	0	0	0	0	0	0	0	0.605939	0.44166	11.121	0.839	(+) AGAGGCCAC	4007	MO000033617	p67phox(h)	neutrophil cytosolic factor 2 (65kDa, chronic granulomatous disease, autosomal 2)
SPTBN1_6711_5	0.906	0.938	1	0	0	0.888	0	0	0	0	1.1379	0	0	1.70248	0.697103	0.42646	12.277	0.874	(-) ACAGTTCAG	6711	MO000028754	ZNF124(h)	zinc finger protein 124 (HZF-16)
PDCD6_10016	1.89	1.847	0	0	0	0	0	0	1.30329	0	1.17001	0	0	0	0.604951	0.425347	12.113	0.841	(+) AAAGGGCAG	10016	MO000007666	IPF1(m)	insulin promoter factor 1
RQCD1_9125	2.761	1.869	0	0.979	0	0	1.37056	0	0	0	0	0	1.34373	0	0.83819	0.420213	11.754	0.979	(+) AAAGGACAT	9125	MO000017772	ZAP-70	zeta-chain (TCR) associated protein kinase (70 kD)
TMEM5_10329	1.84	0.916	0	0	0	0.917	1.32792	0	0	1.77654	0	0	1.21293	0	0.60446	0.416085	14.962	0.853	(+) ACAGTCCAT	10329	MO000034767	G-beta-1(h)	guanine nucleotide binding protein (G protein), beta polypeptide 1
CD97_976	1.958	0	1	0	0	0.92	0	0	0	1.731	1.18903	0	0	0	0.503033	0.414335	16.661	0.826	(-) TGGGGCCAC	976	MO000033004	OAZ(h)	OLF-1/EBF associated zinc finger gene
UMPK_7371	3.766	0.912	0	0	0	0.896	1.31844	1.25912	0	1.67646	0	0	0	0	0.804515	0.412052	10.395	0.846	(+) TGGGGCCAG	7371	MO000042584	WASP(r)	Wiskott-Aldrich syndrome protein
RBM8A_9939	2.86	1.864	0	0	0	0	0	0	1.23259	0	0	0	1.20903	0	0.675298	0.41023	10.712	0.831	(-) CCAGTCAAG	9939	MO000037926	Maf(h)	v-maf musculoaponeurotic fibrosarcoma oncogene homolog (avian)
CHRNE_1145	1.82	1.843	0.984	0	0	0	0	0	0	1.71777	1.13006	0	0	0	0.588058	0.410034	13.756	0.886	(+) TGTGTTCAT	1145	MO000021168	Vav-2	vav 2 oncogene
BUB1_699_2	3.79	0.914	0	0	0	0	0	0	1.22713	0	1.17635	0	0	0	0.581364	0.405087	14.193	0.85	(+) GCCGGCCAG	699	MO000020093	Fbx6(h)	F-box only protein 6
KDR_3791	3.656	1.873	1	0	0	0	1.3832	0	0	1.71115	0	0	0	0	0.574511	0.395998	12.627	0.905	(-) AAAGTGCAG	3791	MO000013248	TFIIA-alpha/beta precursor (major)(h)	general transcription factor IIA, 1 (37kD and 19kD subunits)
CST2_1470_1	1.842	0	1	0	0.869	0	0	0	0	0	1.14182	1.58943	0	0	0.532237	0.379345	11.737	0.869	(-) GGGGACCAT	1470	MO000032247	Cas(h)	breast cancer anti-estrogen resistance 1
ITIH3_3699	2.87	0.929	0	0.981	0	0	1.43284	0	0	0	0	0	1.28739	0	0.655197	0.376721	14.199	0.981	(-) AAAGGGCAT	3699	MO000011140	PLCbeta2(h)	phospholipase C, beta 2
CITED1_4435	3.672	0	0	0	0	0.936	0	0	0	1.77992	1.16386	0	0	0	0.700044	0.375339	15.686	0.817	(-) GGAGTCCAC	4435	MO000041472	beta-adaptin 1(h)	adaptor-related protein complex 1, beta 1 subunit
BAI2_576	0.92	2.807	1.968	0	0	0	0	1.25824	0	0	0	0	1.23183	0	0.734551	0.374248	19.622	0.876	(+) AAGGGACAT	576	MO000017433	PKCtheta	protein kinase C, theta
MYH9_4627_4	1.856	0.918	0	0	1.792	0.984	1.32828	1.25088	0	0	0	0	0	0	0.789222	0.370744	17.447	0.902	(-) AAAGTCCAG	4627	MO000030895	Chk2(h)	CHK2 checkpoint homolog (S. pombe)
LTF_4057_4	3.735	0.963	0	0	0	0	1.3344	1.26144	0	0	1.17629	0	1.25145	0	0.528094	0.368716	25.362	0.885	(-) CAGGTCTAC	4057	MO000035358	Vav-2(m)	Vav2 oncogene
CCR1_1230	1	0	0	0	0	0	1.29344	0	1.32207	0	0	0	1.30587	0	0.869351	0.366711	15.972	0.921	(-) AACGCCCAC	1230	MO000027455	PAF1(y)	transcription factor
NUCB2_4925	2.721	0.944	0	0	0	0.888	0	0	0	0	1.16045	1.69008	0	0	0.930023	0.365756	12.236	0.913	(+) GCAGGCCAG	4925	MO000025788	CBF-C(r)	NULL
CD63_967_1	0.92	0	0	0	0	0	0	1.276	1.25558	0	0	0	1.28166	0	1.0336	0.360772	11.915	0.812	(-) AAAGGACAG	967	MO000032995	Msx-3(m)	NULL
LCK_3932_1	2.821	0	0	0	0	0	0	0	1.3055	0	1.18871	0	0	0	0.78091	0.359903	14.307	0.83	(+) TGGGGCCAG	3932	MO000033685	PPAR-gamma2(m)	peroxisome proliferator activated receptor gamma
KATNA1_11104	2.748	1.86	0	0	0	0	0	0	0	1.80169	1.10266	0	0	0	0.918268	0.359088	11.205	0.861	(+) AAGGTACAG	11104	MO000028535	T3R-beta2(m)	thyroid hormone receptor beta
ATP6V1B1_525	3.97	1.827	2.952	0	0	0	1.289	0	0	0	0	0	0	0	0.848465	0.358793	14.287	0.869	(+) TAAGGTCAG	525	MO000020214	Smad2(z)	Similar to mothers against decapentaplegic 2
EIF3S3_8667	0.943	0	0	0	0	1.895	1.41628	0	0	1.81808	0	0	0	0	0.720656	0.349941	16.117	0.877	(+) AATGTACAG	8667	MO000042950	proCaspase-6(m)	caspase 6
LCP1_3936_5	2.741	0.96	0	0	0	0	1.36336	0	1.33495	0	0	0	0	0	0.510715	0.348975	14.93	0.879	(-) AAAGATCAA	3936	MO000021455	AR(m)	androgen receptor
HYAL1_3373	3.704	2.772	0	0	0	0	1.25824	1.24872	0	0	1.12262	0	0	0	0.503357	0.343427	13.774	0.945	(-) TTTGTCCAC	3373	MO000034105	Fer(m)	NULL
PSG3_5671	0.95	0.929	0	0.98	0	0	1.36644	0	0	0	1.1178	0	0	0	0.75449	0.343097	18.424	0.98	(+) AGAGGCCAA	5671	MO000035110	POU6F1	POU class 6 factor 1	PSG3_5671	PSG3		5671	12.991	0.836	0.76	0.343097	ID PSG3_5671 (16,994) 507 (+) 1.000 0.980 16..1009 DE pregnancy specific beta-1-glycoprotein 3			MO000035110	POU6F1	POU class 6 factor 1
CAPN9_10753	2.852	0	0.969	0	0	0	0	0	0	1.69877	1.12665	0	0	0	0.721984	0.340861	14.201	0.872	(+) TCAGGCCAG	10753	MO000013606	TGFbeta4	endometrial bleeding associated factor (left-right determination, factor A; transforming growth factor beta superfamily)
NCOA3_8202_4	1.818	3.717	1.953	0	0	0	0	1.34424	0	0	0	0	0	0	0.7093	0.340207	15.248	0.912	(+) TCAGTCAAA	8202	MO000026580	Myb-90(AT)	NULL
LHCGR_3973	3.79	0.958	0	0	1.778	0.891	1.35832	0	0	0	0	0	0	0	0.562335	0.337989	12.692	0.888	(+) CAGGACCAA	3973	MO000044460	TCP-1theta(h)	chaperonin containing TCP1, subunit 8 (theta)
LGALS1_3956	3.621	0	1.968	0	0	0	0	0	0	1.72492	0	0	0	0	0.662311	0.324876	16.062	0.913	(-) AGAGTCCAA	3956	MO000028801	KLF15(h)	Kruppel-like factor 15
DCK_1633	2.723	0	0	0	1.728	0.905	0	0	0	0	1.15686	0	0	0	0.580406	0.324761	12.787	0.834	(+) ACGGCCCAC	1633	MO000011720	PTHR	parathyroid hormone/parathyroid hormone-related peptide receptor
C22orf2_25776	2.893	1.866	0	0	0	0.895	0	0	0	1.71392	0	0	0	0	0.700672	0.3188	14.966	0.908	(-) AAAGGGCAC	25776	MO000043396	HoxD4(h)	homeo box D4
PCK1_5105	1.841	2.785	0	0	0.853	1.879	0	0	0	0	0	0	0	0	0.852119	0.318503	22.022	0.923	(-) AAAGTTCAT	5105	MO000042230	deltaFosB(r)	FBJ osteosarcoma oncogene B
ALS2CR8_79800	0.895	0	0	0	0	0.892	0	0	0	1.77462	1.21337	0	0	0	0.567852	0.318271	12.474	0.802	(-) GGAGACCAG	79800	MO000037912	Graf(h)	GTPase regulator associated with focal adhesion kinase pp125(FAK)
ITGAX_3687	3.708	1.846	0	0	0	0	1.31416	1.2666	0	0	1.22877	0	0	0	0.812225	0.313914	16.735	0.894	(+) AAAGGGCAT	3687	MO000007361	IL-4(h)	interleukin-4
PKIB_5570	3.663	0	0	0	0	0.93	1.42016	0	0	1.72262	0	0	0	0	0.938925	0.312315	12.118	0.969	(+) AAGGGCAAC	5570	MO000019968	CCR7(h)	chemokine (C-C motif) receptor 7
RPL23_9349	1.97	0	0	0	0	0.924	0	1.3174	0	0	1.12347	0	1.25745	0	0.59769	0.306968	10.637	0.895	(-) AAAGGACAC	9349	MO000028370	ARF8(AT)	Auxin response factor 8
LHFPL2_10184	3.753	0.948	0.984	0	0.858	0	0	0	0	0	1.12836	0	0	0	0.732261	0.300798	16.11	0.846	(+) TAAGTGCAG	10184	MO000038108	APLP2(h)	amyloid beta (A4) precursor-like protein 2
GAS1_2619	0	0	0	0	0	0.916	0	0	0	0	1.13124	0	0	1.71139	0.592769	0.287247	11.328	0.892	(-) AAAGTACAG	2619	MO000005065	FGF-9(h)	fibroblast growth factor 9 (glia-activating factor)
SUPT6H_6830_10	0	0.959	2.968	0	0	0	0	0	0	0	0	0	1.24956	0	0.57931	0.281248	19.734	0.906	(-) AAAGTCCAG	6830	MO000021393	Trx reductase	thioredoxin reductase 1
PFKL_5211_2	3.724	0.922	0	0	0.872	0	1.30996	0	0	0	1.12888	0	0	0	0.56562	0.279549	15.723	0.889	(-) CTGGGCCAG	5211	MO000036343	TAO2	thousand and one amino acid protein kinase 1
ASPA_443	0.906	0.936	0	0.981	0	0	0	0	0	0	0	0	1.32798	0	0.792691	0.277431	17.82	0.981	(+) AAAGGGCAG	443	MO000037248	SSRP1	structure specific recognition protein 1
LCN7_64129_1	3.94	0.923	0	0	0	0	1.26156	0	0	1.71892	0	0	0	0	0.529522	0.273769	15.796	0.879	(+) GCGGTACAA	64129	MO000044505	Homer1(r)	homer, neuronal immediate early gene, 1
CYP2D6_1565	2.79	0.924	0.969	0	0	0	0	0	0	1.732	0	0	0	0	1.32183	0.27318	16.135	0.917	(+) GAAGGCAAA	1565	MO000027752	ABF4(AT)	ABA-responsive element binding protein 2
KRT17_3872	1.958	0.929	0	0	0.856	0.935	0	0	0	0	1.15312	0	0	0	0.967064	0.268277	10.385	0.851	(-) ACTGGCCAC	3872	MO000042160	B56gamma3(h)	protein phosphatase 2, regulatory subunit B (B56), gamma isoform
SPTBN1_6711_6	1.958	0	1	0	0	0.889	0	1.21624	0	0	0	0	1.24395	0	0.773931	0.262734	13.033	0.891	(-) AGAGGCCAT	6711	MO000028754	ZNF124(h)	zinc finger protein 124 (HZF-16)
DPYD_1806	3.94	0	0	0	0	0	1.36624	0	0	0	1.19477	0	1.23678	0	0.610786	0.262391	11.425	0.891	(-) CGGGGCCAG	1806	MO000013611	TGFalpha(m)	transforming growth factor alpha
CSHL1_1444	2.84	0.934	0.984	0	0	0	0	1.23936	0	0	1.12454	0	0	0	0.504363	0.261577	16.372	0.829	(-) GGTGGCCAA	1444	MO000001268	c-Jun(m)	NULL
SIGLEC10_89790	2.721	0	0	0	0	0	0	0	0	1.67969	1.14097	0	0	0	0.67214	0.260992	23.138	0.86	(+) CACGACCAG	89790	MO000020991	LC8(m)	dynein, cytoplasmic, light chain 1
BCAT1_586	1.909	1.841	0	0	0	1.821	0	1.30784	0	0	0	0	0	0	0.628144	0.255283	12.024	0.909	(-) GAGGTCAAA	586	MO000013128	STAT5A(r)	signal transducer and activator of transcription 5A
FSTL3_10272	3.76	1.851	0	0	0	0	1.32396	0	0	0	1.26506	0	0	0	0.59289	0.251826	10.37	0.914	(-) AGAGGCCAG	10272	MO000035968	LXR-beta	nuclear receptor subfamily 1, group H, member 2
RNF5_6048	2.79	0	0	0	0	1.892	1.30276	1.2434	0	0	0	0	0	0	0.690098	0.245905	16.988	0.903	(+) AAAGTCCAA	6048	MO000037629	SK1	sphingosine kinase 1
GATA4_2626	3.783	0.946	1.953	0	0	0	0	1.23412	0	0	0	0	0	0	0.696888	0.244411	15.066	0.917	(-) AAAGTCCAG	2626	MO000042202	IND(a)	INDEHISCENT
SCD_6319_1	3.845	0.915	0	0	0	0	0	0	0	0	1.1656	0	1.26693	0	0.505773	0.243846	12.772	0.913	(+) CCAGTCAAC	6319	MO000000208	RIP	receptor (TNFRSF)-interacting serine-threonine kinase 1
RSN_6249_6	0	1.844	0.984	0	0	0	1.27916	0	0	0	1.18571	0	0	0	0.562101	0.241119	16.075	0.896	(-) AAAGGCCAC	6249	MO000037112	NeuroD	neurogenic differentiation 1
MRPL49_740	0.894	0.915	0	0	0	0.927	0	0	0	1.74477	0	0	0	0	0.496285	0.238653	12.839	0.872	(-) ACCGGCCAG	740	MO000043812	ADAM10(b)	a disintegrin and metalloproteinase domain 10
PSTPIP1_9051	3.7	0	0	0	0	0	0	1.27352	0	1.72031	0	0	0	0	0.509026	0.238575	14.951	0.869	(-) AGAGGCCAT	9051	MO000018335	ETA	endothelin receptor type A
BACH1_571	3.763	0	0	0	0	0	0	1.27964	0	1.69631	0	0	0	0	0.613905	0.237523	10.456	0.806	(-) AAAGGCCAA	571	MO000032374	raptor(h)	p150 target of rapamycin (TOR)-scaffold protein containing WD-repeats
SLC16A2_6567	2.828	0	2	0	0	0	0	0	0	0	1.17992	0	0	0	0.575515	0.236982	10.28	0.805	(+) AGGGTTCAG	6567	MO000028174	LBX1(h)	lady bird like homeobox 1
USP4_7375	0	0	0	0	0	0.939	1.29032	0	0	1.73754	0	0	0	0	0.650038	0.233082	11.722	0.885	(+) TAAGTACAC	7375	MO000027831	Barhl1(m)	BarH (Drosophila) like 1
SEMA3B_7869	3.808	0.961	0	0	0	0.924	1.28904	1.29056	0	0	0	0	0	0	0.60637	0.230451	14.474	0.917	(+) AGAGTCCAG	7869	MO000009959	GRIN2B(m)	glutamate receptor, ionotropic, NMDA2B (epsilon 2)
TPM3_7170	3.95	2.779	0	0	0	0	0	0	0	0	1.13738	0	0	0	0.646193	0.229279	15.873	0.905	(+) AAAGGCAAC	7170	MO000026962	AGL14(AT)	Agamous-like MADS box protein AGL14
DAB1_1600	3.898	0	0	0	0	0	1.29064	0	0	1.69769	0	0	0	0	0.528956	0.228237	16.026	0.901	(-) AGAGTCCAC	1600	MO000036677	Bak(m)	BCL2-antagonist/killer 1
IL13_3596	0	1.826	0	0	0	0.905	1.33536	0	0	0	0	0	1.29834	0	0.527922	0.22815	17.647	0.848	(+) ACAGTGCAC	3596	MO000026445	FOXF1(h)	forkhead box F1
PTPRU_10076	2.808	0.938	0	0	0	1.891	1.36796	0	0	0	0	0	0	0	0.849977	0.227016	10.689	0.839	(+) AAGGTACAA	10076	MO000019792	Apaf-1(h)	apoptotic protease activating factor
SUCLA2_8803_3	2.714	2.839	0	0	0	0	1.37632	1.38664	0	0	0	0	0	0	1.07164	0.225203	13.079	0.913	(+) AAGGTCAAA	8803	MO000041737	DDB-1	damage-specific DNA binding protein 1, 127kDa
PKLR_5313	2.921	1.843	0	0	0	0	1.3532	0	0	0	1.13718	0	0	0	0.556656	0.22239	17.32	0.916	(+) AAAGTCCAT	5313	MO000020600	p50Cool-1(h)	PAK-interacting exchange factor beta
GPR63_81491	3.762	0	2	0	0.856	0	0	0	0	0	0	0	0	0	0.55639	0.222353	15.679	0.819	(+) GCAGGCCAA	81491	MO000023496	L5(m)	ribosomal protein L5
CCT7_10574	1.853	0.947	0	0	0	0	1.28316	1.23728	0	0	1.12366	0	0	0	0.604068	0.219472	12.717	0.869	(-) AAAGGCAAA	10574	MO000028412	CEG1(y)	transcription factor
RENBP_5973	3.756	1.89	0	0	0	0.935	0	1.2578	0	0	0	0	0	0	0.507929	0.216534	12.272	0.863	(+) TGAGACCAG	5973	MO000020067	CCR10(m)	G protein-coupled receptor 2
LANCL1_10314_1	0	1.863	0	0	0	0	1.4316	1.23384	0	0	0	0	1.22151	0	0.48581	0.215247	12.232	0.865	(-) AAAGGCAAA	10314	MO000033722	IL-12beta1R(h)	interleukin 12 receptor, beta 1
TYK2_7297	3.873	0	0	0	0.875	0.926	1.41748	0	0	0	0	0	0	0	0.665829	0.210384	12.303	0.907	(+) AAAGGGCAG	7297	MO000021045	proCaspase-10(h)	caspase 10, apoptosis-related cysteine protease
PMS2_5395	0.9	0	0	0	0	1.864	1.36024	1.30148	0	0	0	0	0	0	0.734829	0.209824	13.22	0.916	(+) AAAGGCCAA	5395	MO000036772	Borg4(h)	CDC42 effector protein (Rho GTPase binding) 4
ELF3_1999_2	3.696	0.913	0	0	0	0	0	0	0	1.66861	0	0	0	0	0.669265	0.20792	15.275	0.95	(+) AGGGTCAAA	1999	MO000004599	EphB4(m)	Eph receptor B4
TEGT_7009_1	3.579	0.965	0	0	0	0	0	1.22488	0	0	1.19122	0	0	0	1.04809	0.206698	14.459	0.861	(+) TGCGGCCAA	7009	MO000037209	RFX3	regulatory factor X, 3 (influences HLA class II expression)
PFKM_5213_4	1.821	0	0.984	0	0	0	0	0	0	1.68569	0	0	0	0	0.665431	0.20547	20.306	0.886	(-) AAAGTGCAA	5213	MO000021614	Hsp70	heat shock 70kDa protein 2
GSTT1_2952	0.906	1.849	0.969	0	0	0	0	0	0	0	1.18503	0	0	0	0.842166	0.20347	18.365	0.903	(-) AAAGTCCAT	2952	MO000026737	EAR2(h)	nuclear receptor subfamily 2, group F, member 6
SLC37A1_54020	3.833	1.834	0	0	0	0.921	1.25712	0	0	0	0	0	0	0	0.888035	0.201745	11.341	0.833	(-) GAGGGTCAC	54020	MO000031988	Caspase-8(m)	caspase 8
CXCL5_6374	2.95	0.935	0	0	0	0.946	0	0	0	0	1.11426	0	0	0	0.669446	0.201129	18.215	0.822	(+) ACAGGCCAT	6374	MO000027375	HIR3(y)	involved in cell-cycle regulation of histone transcription
CLK1_1195_2	3.697	0	0	0	0	1.824	1.27116	0	0	0	0	0	0	0	0.570641	0.191223	11.326	0.869	(+) AGGGTACAT	1195	MO000017438	CD63	CD63 antigen (melanoma 1 antigen)
NDST2_8509	1.92	0.957	1	0	0	0	1.27248	1.32288	0	0	0	0	0	0	0.629613	0.190936	18.134	0.907	(-) AAAGTTCAA	8509	MO000017116	CIS	cytokine inducible SH2-containing protein
RSN_6249_3	0.958	1.854	0	0	1.767	0	0	0	0	0	0	0	0	0	0.694396	0.184314	10.03	0.897	(-) AAAGGACAC	6249	MO000037112	NeuroD	neurogenic differentiation 1
C4A_720	0.921	0	0	0	0	0.91	0	1.24052	0	0	1.1598	0	0	0	0.564792	0.18247	16.513	0.878	(+) AAGGTCCAG	720	MO000042034	PEND(PEA)	Plastid Envelope DNA Binding
NDRG2_57447_2	3.95	0	0.969	0	0	0	0	0	0	0	1.21335	0	0	0	0.511765	0.182301	10.615	0.834	(+) AGAGTGCAA	57447	MO000016888	STAT1beta	signal transducer and activator of transcription 1, 91kD
ALPP_250	3.777	1.882	0	0	0	0	0	0	0	0	1.11887	0	0	0	0.702045	0.181502	10.34	0.823	(+) CAGGTCAAG	250	MO000036665	Mnk1(m)	MAP kinase-interacting serine/threonine kinase 1
EIF3S8_8663_2	3.692	1.851	1.953	0	0.854	1.811	0	0	1.23834	1.74462	1.16853	0	0	0	0.518393	1.03994	10.679	0.87	(+) GCAGTGCAC
SLC6A12_6539	2.856	0.92	1.968	0.98	2.593	0	0	1.2568	1.29047	0	0	0	0	0	0.986812	0.966889	15.183	0.98	(+) TCAGGCCAA
GSTO1_9446	3.792	1.859	0	0.977	0	0	1.43028	0	1.3312	1.75492	1.15501	0	0	0	0.951252	0.933765	17.063	0.977	(-) AAAGATCAA
GGA1_26088	3.829	0.937	0	0	1.84	2.751	0	0	1.24209	1.76561	0	0	0	0	0.597941	0.910183	19.722	0.875	(+) AGCGGCCAA
PRR3_80742	3.745	1.84	0	0.981	0.858	0.928	1.46784	0	1.24102	0	0	0	1.30923	0	0.749926	0.87294	11.604	0.981	(+) GAGGTCAAA
CPT1B_1375	1.833	2.765	0	0	3.57	0.906	0	0	0	1.75138	1.17898	0	0	0	0.639945	0.818078	12.136	0.858	(-) GGAGGCCAA
NFKBIB_4793	1.784	1.838	0	0	0	3.701	0	0	1.26395	1.77531	0	0	0	0	0.743187	0.815452	12.816	0.879	(+) AAAGCCCAG
DISP2_85455	0	0	1.968	0	2.726	0.932	0	0	1.2325	0	1.17035	0	0	0	0.809951	0.790712	13.129	0.917	(-) AAAGGCCAG
CYFIP1_23191_8	0.9	0.932	0	0	1.77	0	0	0	1.31087	1.75892	1.14853	0	0	0	0.693293	0.733803	16.298	0.902	(+) AGAGGCCAC
IL13RA1_3597	1.833	0.924	0	0.978	0	0	1.32592	0	0	1.69261	0	1.61117	1.33674	0	0.537866	0.704488	14.761	0.924	(+) GAGGTCAAG
NDUFAB1_4706	0.9	1.875	1	0	0	0.897	1.32328	1.31176	0	1.69215	1.16568	0	1.26927	0	0.828418	0.701408	16.831	0.902	(-) AAAGGACAC
LAT_27040	3.872	0.926	3	0	1.859	0	1.31352	0	0	1.66861	0	0	0	0	1.09973	0.690561	12.962	0.867	(-) AAGGGACAG
FTSJ2_29960	3.729	1.842	0.984	0.978	0	0	1.44392	0	1.25229	0	0	0	0	0	1.07055	0.680218	11.53	0.978	(-) AAAGTACAC
PCOLCE_5118_2	3.637	2.77	0	0	0	0	1.3624	1.24568	0	1.68369	1.12729	0	1.21845	0	0.533216	0.633126	10.699	0.885	(+) AAAGGCCAC
EIF3S6IP_51386	0	1.885	0	0	0	0	1.27904	0	1.22638	1.79892	1.16125	0	0	0	0.561553	0.627273	10.749	0.967	(+) GATGGCCAG
PADI3_51702	0.9	0.947	0.969	0	1.807	0	0	0	1.27376	0	1.16247	0	0	0	0.901261	0.611256	13.56	0.889	(+) AGAGGCCAG
GPR73L1_128674	3.8	2.788	0	0.98	0	0	0	1.27648	0	0	1.17835	0	1.28847	0	0.768492	0.608443	15.129	0.98	(+) AAGGGCAAA
ABCD3_5825	3.746	0	1	0.98	0	0.892	0	1.28604	0	1.73285	0	0	0	0	0.64503	0.603901	12.384	0.98	(+) AAAGTACAA
WDR4_10785	0	2.794	0	0	0	2.766	0	0	0	1.72931	1.14347	0	0	0	0.490721	0.581698	12.171	0.831	(+) GAAGTGCAC
RNF25_64320	3.731	0	0	0	0	0	0	0	1.31273	1.81939	1.14548	0	0	0	0.606664	0.57959	15.426	0.892	(+) GAAGTTCAG
AADAT_51166	3.667	0.924	0	0	0	0	0	1.25572	1.24993	1.84092	0	0	0	0	0.62779	0.562101	11.643	0.912	(-) AAAGTCCAC
NFE2_4778	3.84	0.935	0	0.975	0	0.898	1.389	0	0	1.68154	0	0	0	0	0.588846	0.556463	16.821	0.857	(-) AAGGACCAG
MUC13_56667_5	0	0.94	0.984	0.979	0	1.821	1.40856	0	0	0	0	0	1.29999	0	0.581474	0.552564	13.768	0.979	(-) AAAGTCCAG
CUZD1_50624	1.95	0	1.968	0	2.605	0.909	0	0	0	0	1.16263	0	0	0	0.908142	0.552071	12.632	0.899	(+) CAGGGTCAG
NUMBL_9253	3.863	0.915	1	0	1.79	0.897	0	0	0	1.71392	0	0	0	0	0.617817	0.551022	15.742	0.894	(+) CCAGGCCAG
MMRN2_79812	3.91	2.769	0.969	0	0	0.92	0	0	1.30812	0	0	0	0	0	0.712429	0.549889	11.631	0.861	(-) AGGGTCCAG
ACTG2_72	0.9	0	2.953	0	0	0.894	0	0	0	1.74623	1.1545	0	0	0	0.710532	0.542437	12.131	0.902	(-) AAAGGCCAG
CLU_1191_2	3.901	0.926	1.968	0	0	0	1.28512	0	0	1.691	1.14073	0	0	0	0.713833	0.541407	16.573	0.898	(-) ACAGGCCAT
LCN7_64129_2	3.81	2.796	1.953	0	2.648	0	0	0	0	0	0	0	0	0	0.515189	0.529616	16.592	0.903	(+) AAGGTGCAG
PIGF_5281	3.763	0	0.984	0	0	0.95	1.28436	1.26184	1.24585	0	0	0	0	0	0.844305	0.529538	13.019	0.899	(+) TGAGACCAT
MOBK1B_55233	2.865	0	0	0	0	0	0	0	1.29294	1.68538	0	0	1.26516	0	0.606535	0.52846	12.07	0.896	(+) GAAGTCCAG
SLC35F5_80255	3.667	0	0	0	0	2.798	0	0	0	1.69639	1.151	0	0	0	0.774003	0.525871	11.259	0.895	(+) AACGGCCAG
CHEK1_1111	3.761	0	0	0.977	0	1.824	1.33428	0	0	0	1.22487	0	0	0	0.619276	0.524407	12.197	0.977	(+) AAAGGACAG
MRPS28_28957	1.784	0	0	0.996	0	0	0	1.42156	0	1.68962	0	0	1.31277	0	0.816091	0.518267	10.483	0.996	(+) GAGGTCAAA
SDFR1_27020	3.704	0.933	0	0.98	0	0	0	1.31536	0	0	1.14437	0	1.29663	0	1.08585	0.518235	17.684	0.98	(+) TATGTTCAA
COQ7_10229	2.806	0.924	0	0	0	3.718	0	0	0	1.69954	0	0	0	0	0.614857	0.515466	12.845	0.881	(-) AAGGCTCAG
LSS_4047_1	3.806	1.863	0.969	0	0	0.908	0	0	0	1.68938	0	0	1.24437	0	0.630878	0.512478	13.019	0.889	(-) GTAGTCCAT
TFRC_7037_3	3.754	0	0.969	0	0	0.941	1.33324	0	0	1.73631	1.20099	0	0	0	1.05569	0.510587	12.022	0.895	(+) AGAGGCCAG
CKMT1_1159_1	1.821	0.919	0	0.993	0	0	0	0	0	1.76631	1.17327	0	0	0	0.877148	0.507481	17.576	0.884	(+) AAGGTCAAA
PFKFB3_5209_4	2.893	1.854	0	0.989	0	0	1.38496	0	0	1.69569	0	0	0	0	0.775241	0.506727	16.06	0.989	(-) AAAGTCCAC
NEUROD4_58158	3.64	1.865	0	0	0	0	1.36436	1.245	0	1.75015	1.14876	0	0	0	0.673671	0.502206	15.198	0.874	(-) TCCGGCCAG
C7orf26_79034	1.878	0	1.984	0	0.858	0	0	0	0	1.72215	1.24184	0	0	0	0.692493	0.500225	16.463	0.814	(+) GGGGTCCAC
AURKC_6795	3.746	1.843	0	0	0	2.738	0	1.36964	0	0	1.20078	0	0	0	0.69374	0.497426	12.079	0.965	(-) TCAGTCCAG
TUBA8_51807	3.902	2.792	0	0	2.652	0	0	0	0	0	1.18343	0	0	0	0.59989	0.497067	11.262	0.863	(-) CGTGTCCAC
ESRRBL1_55081	0.92	0	0	0	0	3.694	1.48604	0	0	1.70669	0	0	0	0	0.875417	0.495848	10.149	0.911	(-) AGAGTCCAG
RAPSN_5913	0.958	3.735	1.984	0	1.729	0	0	1.2408	0	0	0	0	0	0	0.499986	0.491942	12.888	0.864	(-) CAAGGTCAC
CLDN12_9069	1.81	0	0	0	0	0	1.3638	0	1.31595	1.81431	0	0	0	0	0.628434	0.483336	12.22	0.895	(-) AAAGTCTAG
CHI3L1_1116_2	3.842	0.933	0.984	0	0	0	1.36096	0	0	1.767	1.16439	0	0	0	0.518953	0.477049	16.455	0.889	(+) GAAGTACAG
DMAP1_55929_3	0.936	2.809	0.984	0.986	0	0	1.43804	1.37284	0	0	0	0	0	0	0.805424	0.473848	20.305	0.986	(-) AAGGTCAAC
ADAM15_8751_3	0.9	0.928	1.968	0	0	1	0	0	1.2325	0	0	0	0	0	0.96762	0.470077	10.583	0.826	(-) AGGGGCCAG
ITGB3_3690	3.872	0	0	0	1.76	0	0	0	0	1.72931	1.16532	0	0	0	0.549921	0.467787	10.405	0.817	(-) AAAGGCCAG
KCNC1_3746	3.97	1.834	0	0	0	0.95	0	0	0	1.73769	1.17051	0	0	0	0.533912	0.465206	12.819	0.903	(-) TCTGGCCAC
KARS_3735	1.87	0.92	0	0	0	1.829	0	0	0	1.71846	1.22855	0	0	0	0.603035	0.458327	11.501	0.881	(-) CCCGGCCAA
SN_6614	2.906	0	1.953	0	0	0	1.311	1.26316	0	0	1.17543	0	1.23195	0	0.758932	0.457597	21.502	0.815	(+) AAGGGACAC
NEUROG3_50674	2.833	0.928	0	0	0.877	0	0	1.24892	0	1.78154	0	0	1.24773	0	0.843473	0.457334	19.581	0.896	(-) TTGGTCAAC
CRYBB3_1417	1.803	1.873	0.984	0	0	0.901	0	0	1.26954	0	0	0	0	0	0.771567	0.455135	14.055	0.811	(-) AAGGGGCAC
DAZAP2_9802	3.652	0.946	0	0	0	2.716	0	0	0	1.74131	0	0	0	0	0.863767	0.451952	12.037	0.847	(+) AAAGGCAAG
XK_7504	3.595	0	0	0	0	0	1.38416	0	0	1.70492	1.16946	0	1.30509	0	0.500728	0.449737	17.969	0.969	(-) AAAGTGCAA
CIZ1_25792_6	2.722	1.854	0	0	0	0.918	0	0	0	1.76561	1.21235	0	0	0	0.535119	0.444813	11.166	0.823	(-) GGAGACCAA
TOMM40_10452	3.688	0.919	0	0	0	0.902	1.28068	0	0	1.69892	0	0	1.22658	0	0.786926	0.443661	17.364	0.868	(+) AGGGTCAAA
TRIM10_10107	0.909	1.871	2.984	0	0	0.896	0	0	0	0	1.15522	0	0	0	0.607555	0.438165	10.386	0.824	(-) AGAGGCCAT
SH3GL2_6456_1	3.705	0.93	0	0	0	1.856	1.37196	0	0	1.72569	0	0	0	0	0.595191	0.435525	10.171	0.964	(+) AAAGGGCAG
ANPEP_290_1	0.921	2.818	0	0	1.757	0.92	1.3304	1.26412	0	0	0	0	0	0	0.505087	0.432743	10.932	0.86	(-) AGAGGTCAG
C20orf55_83541	2.83	0.938	0.984	0	2.701	0.921	0	0	0	0	0	0	0	0	0.615302	0.430196	19.349	0.906	(-) CCAGTCAAC
CDH5_1003_1	2.788	1.846	1	0	0	0	0	0	0	1.70162	1.12006	0	0	0	0.513712	0.42872	14.946	0.918	(+) TGGGTTCAG
PIB5PA_27124	3.878	1.856	0.969	0	0	0	0	1.233	0	0	1.14114	0	1.24716	0	0.63743	0.427027	12.611	0.894	(-) GTGGTTCAG
AHRR_57491	1.89	1.847	0	0	0	0	0	0	1.30329	0	1.17001	0	0	0	0.604951	0.425347	12.113	0.888	(+) AAAGGGCAG
LHX1_3975	3.97	0	0	0	0	0	1.3554	1.23488	0	1.69908	1.21866	0	0	0	0.80527	0.421484	11.342	0.91	(+) GCAGGCCAA
ZFYVE16_9765	3.762	1.864	0	0	0	0.89	0	1.26592	0	1.86585	0	0	0	0	0.952715	0.420772	10.637	0.829	(+) AAGGTCGAA
IFIT2_3433	0	0	0	0	0	0.933	0	0	1.29577	0	0	1.60073	0	0	0.577424	0.420459	12.498	0.828	(+) AGAGGCCAC
C15orf12_55272	1.871	0.912	0.984	0	0	0.887	0	0	1.29133	0	0	0	0	0	0.626131	0.41467	11.197	0.88	(+) AAAGGACAG
GMDS_2762	3.844	1.84	0.969	0	0	0.898	0	0	0	1.70831	0	0	0	0	0.516383	0.41341	11.435	0.905	(+) AAAGTCCAT
PHF5A_84844	2.699	0	0	0	0	2.754	0	0	0	0	1.15105	0	1.25382	0	0.820505	0.412909	13.871	0.873	(-) GCCGGCCAC
ARHN_8153	3.756	0.917	0.984	0	0	0	0	0	0	1.71292	1.19838	0	0	0	0.96924	0.412898	11.281	0.923	(-) AGAGTTCAA
IL6_3569	3.804	0	0.984	0	0	0.926	1.3426	0	0	0	1.15409	0	1.23264	0	0.676248	0.411955	12.723	0.904	(-) AAAGTGCAG
SFXN5_94097	1.839	0	0	0	0.865	0.889	0	0	0	1.68615	1.17024	0	0	0	0.850114	0.409313	18.032	0.878	(+) CAGGCCCAG
NUDT2_318	2.763	0	0	0	0	0.888	0	1.26384	0	1.67169	1.13963	0	0	0	0.656729	0.405094	15.073	0.818	(-) ACCGGCCAA
C20orf72_92667	0.909	0.914	0	0	0	2.802	0	0	0	1.73862	0	0	0	0	0.727618	0.400638	14.684	0.804	(-) TAAGGCAAA
ETHE1_23474	3.683	0	0	0	1.783	0	1.25776	0	0	1.69477	0	0	0	0	0.539504	0.399194	12.836	0.834	(-) AGAGTGCAA
MELK_9833	0.92	1.852	0.984	0	0	0	0	0	0	1.70277	1.21979	0	0	0	0.60181	0.399149	15.722	0.829	(+) AACGGCCAG
SELE_6401	0	2.775	0	0.977	0	0	1.27376	0	0	0	0	0	1.29939	0	0.589219	0.397448	15.055	0.892	(-) AAAGGACAC
SRD5A2_6716	3.687	0.918	0	0	0	0	1.37096	0	0	1.72954	1.18328	0	0	0	0.588913	0.393629	13.078	0.864	(+) ATGGTTCAG
ASB2_51676	2.8	0	0	0	0	0.961	1.3116	0	0	1.70185	0	0	1.2873	0	0.71931	0.393527	17.328	0.89	(+) CATGTCAAG
LOX_4015_5	3.791	0.948	0	0	0	0	1.29384	0	0	1.71439	1.18128	0	0	0	0.981083	0.391963	13.705	0.894	(-) CCAGGCCAT
CSNK2B_1460	3.706	0.917	0	0	0	0.937	0	1.28152	0	0	1.18423	0	1.25049	0	0.713083	0.391061	14.433	0.857	(+) GAAGGTCAC
DPP8_54878	1	0.918	1.953	0	0	0	0	0	1.26549	0	0	0	0	0	0.53368	0.390956	12.094	0.815	(-) CCTGTCCAT
SDSL_113675	0.894	0	1	0.991	1.834	0	0	0	0	0	0	0	0	0	0.693401	0.389529	15.046	0.991	(-) AAGGGGCAG
ACDC_9370	0	0.94	0	0.975	0	0.906	1.351	0	0	0	0	0	1.2615	0	0.655858	0.389236	14.735	0.975	(+) AATGTCTAA
POLE_5426	1	0.924	0.969	0	0	1.813	0	0	0	1.69269	0	0	0	0	0.562749	0.388653	12.788	0.821	(-) GAGGCCCAC
GTSE1_51512	1.936	3.71	0.969	0	0	0	0	0	0	1.73854	0	0	0	0	0.538754	0.387615	10.419	0.808	(-) AAAGTTAAA
DAD1_1603	3.826	2.775	0	0	0	1.818	0	0	0	0	1.16422	0	0	0	0.683936	0.386697	14.078	0.803	(+) TAAGTCTAA
GNB3_2784	3.928	0.929	1	0	0	1.856	0	0	0	0	1.16634	0	0	0	0.71973	0.384136	16.55	0.872	(+) GAGGTCCAG
C9orf67_84814	0.97	0.926	1	0	1.797	1.845	0	0	0	0	0	0	0	0	0.691178	0.38248	17.355	0.828	(+) CAAGGCCAC
RASAL1_8437	3.97	0	0	0	0	0.937	0	0	0	1.73538	1.19606	0	0	0	0.519067	0.379878	11.867	0.87	(+) ACAGACCAT
PHB_5245	1.92	0.914	0.984	0	0	0	1.38196	1.26588	0	1.69123	0	0	0	0	0.623172	0.378617	16.7	0.964	(-) GGCGTCCAG
PROZ_8858	3.94	0	0.969	0	0	0.913	1.33324	1.22444	0	0	1.13751	0	0	0	0.771798	0.376554	17.391	0.916	(-) AAAGTCCAG
CRABP2_1382	3.771	0.917	0	0	0.857	0.933	1.47044	0	0	0	1.20429	0	0	0	0.529994	0.374179	10.45	0.921	(+) AGGGTTCAA
SOCS2_8835	3.958	2.794	0	0	0	0.894	1.38432	0	0	0	1.18038	0	0	0	0.52272	0.371931	14.532	0.863	(-) AATGGCCAC
NOL7_51406	0	0.912	2	0	0	0	0	1.33148	0	1.74154	0	0	0	0	0.480012	0.368051	10.542	0.921	(+) AGAGGTCAG
TFF2_7032	1.891	0.938	0	0.978	1.78	0	0	0	0	0	0	0	0	0	1.26426	0.367476	18.843	0.978	(+) AAAGGGCAT
GNA14_9630	3.671	0	0.984	0	0	0	0	0	0	1.71685	1.13984	0	0	0	0.810031	0.362403	11.435	0.915	(+) AAAGGCCAG
GRN_2896_3	2.82	0.937	1	0	0	0	1.35004	0	0	0	1.17772	0	1.25853	0	0.863513	0.361571	16.015	0.886	(-) TTAGTACAG
POLR3D_661	3.721	0.913	0	0	0	0.937	0	1.25704	0	1.71131	0	0	0	0	0.50488	0.361359	11.25	0.814	(-) GTCGGCCAC
NFE2L1_4779_4	2.852	0.941	0.984	0	0	0	0	0	1.29799	0	0	0	0	0	0.70585	0.361004	14.47	0.814	(-) AAGGGTCAG
ZNF183_7737	0.901	1.858	0	0	0	2.742	0	0	0	0	1.13056	0	0	0	0.809748	0.359341	12.075	0.846	(-) GGAGTCGAA
NDUFA1_4694	0.901	1.858	0	0	0	2.742	0	0	0	0	1.13056	0	0	0	0.553681	0.359341	12.075	0.846	(-) CAAGTGCAA
ATP6V1G3_127124	0	0	0	0	0	0	0	0	0	0	0	1.63752	1.29402	1.67452	0.816322	0.357661	13.274	0.94	(+) CAGGTACAA
PPEF2_5470	0	1.882	0	0	0	2.783	1.37244	1.25328	0	0	0	0	0	0	0.781122	0.357487	12.205	0.801	(-) AAAGTTCAG
TP73L_8626	2.86	0.943	0.984	0	0	0.943	0	0	0	1.712	0	0	0	0	0.598353	0.356156	11.132	0.811	(+) TCAGTTCAG
IRF3_3661	3.624	0.921	0.984	0	0	0.889	0	1.24208	0	0	1.13621	0	0	0	0.570683	0.355568	12.655	0.807	(+) CGGGTCGAT
ANPEP_290_7	0.95	0	0.984	0	0	2.761	0	0	0	0	1.16426	0	0	0	1.07093	0.355393	11.288	0.875	(-) GAAGGTCAC
COPS4_51138	0.92	0.917	0	0	0	0.918	1.32512	1.24368	0	0	0	0	0	1.6593	0.522721	0.353467	14.441	0.908	(+) AAAGTCCAA
THOC1_9984	1	0	0	0	0.868	1.843	1.4584	0	0	0	1.19169	0	0	0	0.776139	0.351506	15.192	0.885	(+) GGTGTTCAC
VAT1_10493_1	3.94	0.929	0.984	0	0	0.915	0	1.28284	0	0	0	0	1.2081	0	0.807038	0.34937	19.552	0.853	(-) AGAGGTCAG
DDB1_1642_5	1.82	0.932	0.984	0	0.869	0.911	0	0	0	0	1.19014	0	0	0	0.910722	0.346145	10.79	0.91	(+) AAGGGCAAA
MT1J_4498_2	3.76	0	0	0	0	0.904	1.39688	0	0	0	1.20803	0	1.31487	0	0.714079	0.3459	13.408	0.967	(-) AAAGGACAG
ELMO1_9844	1.895	0	0	0	0	0.932	1.32276	1.25616	0	1.78592	0	0	0	0	1.10413	0.345577	12.138	0.909	(+) AAAGTGCAG
WBSCR14_51085	1.84	1.847	0	0	0	0	0	0	0	1.72154	1.24944	0	0	0	0.928599	0.345466	13.972	0.816	(-) AAAGGTCAG
TTC11_51024	1.81	0	0.969	0	0	0.894	1.30756	0	0	1.74669	0	0	0	0	0.549307	0.344996	11.445	0.869	(-) ACAGTACAT
C20orf111_51526	3.74	0	0	0	1.77	0	0	0	0	1.69554	0	0	0	0	0.563832	0.344655	10.541	0.809	(+) TCTGGCCAA
MSMB_4477	0.9	3.713	0	0	0	0	1.32588	0	0	1.70885	0	0	0	0	0.672381	0.343933	17.545	0.892	(-) CAGGCCCAC
TM4SF5_9032	3.684	0	2	0.988	0	0	0	0	0	0	0	0	0	0	0.788104	0.343491	12.062	0.988	(-) AAAGTTCAG
SNAPC4_6621	2.87	0.913	0.969	0	0	0	1.34092	0	0	1.80654	0	0	0	0	0.788692	0.340784	12.598	0.877	(+) GAAGGTCAC
ZIC3_7547	3.77	0	2	0	0.864	0	0	0	0	0	1.13198	0	0	0	0.552463	0.337557	11.089	0.875	(+) GGCGGCCAA
ANKRD10_55608_5	3.68	1.862	0	0	0	0.927	0	0	0	1.70485	0	0	0	0	0.704584	0.336708	14.168	0.875	(+) GACGTCGAC
NCB5OR_51167	1.92	0	0	0	0	0.937	0	0	0	1.77392	1.1427	0	0	0	0.491247	0.336242	13.753	0.912	(-) AGAGGCCAA
ACADM_34	3.879	2.815	0	0	0	0	0	0	0	0	1.1891	0	1.26084	0	0.502188	0.336071	13.033	0.884	(-) TTAGTACAT
FMOD_2331_3	2.764	0.928	0	0	0	0.915	1.29852	0	0	1.76523	0	0	0	0	0.520323	0.335627	21.851	0.863	(-) CATGTCAAA
COMMD7_149951	3.732	0	0.984	0	0.864	0	0	0	0	1.70577	0	0	0	0	0.576528	0.333249	13.627	0.904	(+) AGAGGCCAA
MRPS21_54460	0	0.928	0	0	0	0.888	0	0	0	0	1.15505	0	0	1.73134	0.55388	0.333247	18.712	0.876	(-) GGAGTCGAA
GRN_2896_2	0.909	2.775	0.984	0	0.877	0	0	0	0	0	1.14812	0	0	0	0.70996	0.331823	17.199	0.888	(-) AGGGTCCAC
MEOX2_4223	2.762	0.912	0.984	0	0	0	1.31284	0	0	1.73761	0	0	0	0	0.653714	0.330748	13.467	0.906	(+) GTGGTCAAC
TNFRSF13B_23495	1.878	0	0.969	0	0	0	0	0	0	1.69292	1.21044	0	0	0	0.546939	0.32844	11.388	0.95	(+) CAAGGCCAG
RGN_9104	3.81	0	0	0	0	0	1.28208	1.31796	0	0	1.18496	0	1.25907	0	0.561095	0.327073	14.576	0.877	(+) AAACTCCAA
PRP19_27339	0.903	0	0	0	0	1.812	1.31692	0	0	1.71362	0	0	0	0	0.692889	0.325924	12.963	0.878	(+) AAAGACCAG
MIXL1_83881	3.846	1.868	0	0	0	0	0	1.30824	0	1.661	0	0	0	0	0.72347	0.324946	17.592	0.869	(+) AAGGCTCAA
MEF2C_4208_4	2.952	0	2.953	0	0	0	1.37392	1.24172	0	0	0	0	0	0	0.726887	0.321389	15.027	0.853	(-) GAAGTCTAT
GREM1_26585_3	1.809	0	0	0.983	0	0	1.51108	0	0	0	0	0	1.33137	0	0.53591	0.318212	17.473	0.983	(+) AAGGGCCAA
IVD_3712	2.721	0.933	0	0	0	0	0	0	0	1.69169	1.25052	0	0	0	0.55036	0.317407	12.843	0.84	(-) CCAGTGCAA
MYBPH_4608	2.794	0.912	0	0	0	0	0	0	0	1.72492	1.18965	0	0	0	0.55619	0.315508	16.173	0.831	(-) TAGGTCCAG
MSH5_4439	2.7	0.923	0	0	0	0	0	0	0	1.719	1.18253	0	0	0	1.17102	0.312693	11.885	0.816	(+) ATAGGCCAA
NEDD8_4738	3.72	0	0	0	0	0.928	1.44708	1.23976	0	0	1.20103	0	0	0	1.3581	0.308987	10.38	0.947	(-) TTGGTCAAC
C10orf26_54838	2.75	0	0	0	0	0	1.33724	0	0	1.703	0	0	1.24701	0	0.577478	0.307251	14.382	0.891	(-) CTGGTTCAC
CATSPER1_117144	0.95	0.957	1.984	0	0	0	0	1.25736	0	0	1.15562	0	0	0	0.592407	0.306421	16.332	0.827	(+) AAAGTTCAG
MCOLN3_55283	2.796	0	0	0	0	0	1.35992	0	0	1.66562	0	0	1.25082	0	1.0246	0.305311	11.431	0.903	(+) AAGGTTCAG
SNX17_9784	2.783	0.913	0	0	0.881	0	0	0	0	0	1.12061	0	1.26744	0	0.614479	0.304745	13.681	0.888	(-) AAAGGGCAA
TAF10_6881	1.852	0	1	0	0	1.907	0	0	0	0	1.19578	0	0	0	0.809211	0.304593	13.169	0.812	(+) GTAGTCGAG
TAGLN2_8407	1.84	1.862	0	0	0	0	1.3716	0	0	0	1.15126	0	1.25478	0	0.643866	0.30392	18.691	0.888	(-) AAGGGCCAA
EVC_2121	3.733	0	0.984	0	0	0	1.3492	0	0	1.68592	0	0	0	0	0.500167	0.303675	11.407	0.88	(+) ACAGGCCAG
HRB_3267	1.811	0	0	0	0.855	0	1.31952	0	0	0	1.15538	0	1.30266	0	0.632715	0.302441	15.24	0.918	(+) ACAGTGCAC
HDAC3_8841	3.703	0	0	0	0	0.926	1.31904	1.28004	0	0	1.13484	0	0	0	0.765551	0.298377	13.369	0.872	(-) GAGGGCCAT
LTBR_4055	3.751	0	0.984	0	0	0	1.33792	1.29904	0	0	1.12767	0	0	0	0.567562	0.297915	14.889	0.815	(-) AAGGGACAG
COPS3_8533	0	0.915	0	0	0	1.854	0	0	0	0	0	0	0	1.68273	0.634964	0.294273	12.749	0.893	(-) TGGGTTCAA
C20orf136_140700	3.734	0.936	0.984	0	0	0	0	0	0	1.71223	0	0	0	0	0.70092	0.292317	12.557	0.875	(-) AAGGGGCAG
CYFIP1_23191_2	0.89	0.93	0.969	0	0	0	1.32528	0	0	1.73769	0	0	0	0	0.550981	0.292093	17.592	0.877	(+) ACAGGCCAC
DNAJB1_3337_1	2.781	0	0	0.996	0	0	0	0	0	0	1.19772	0	0	0	0.551978	0.289491	11.477	0.996	(-) AAAGTTCAC
KL_9365	3.736	0	0	0	0	0	0	0	0	1.703	1.1762	0	0	0	0.675261	0.28823	11.838	0.811	(+) AGCGTCCAC
RTN4R_65078	1	2.784	2.952	0	0	0	0	0	0	0	0	0	0	0	0.817111	0.286405	16.634	0.872	(-) GAAGGTCAT
FYCO1_79443	0.89	0	0	0	0	0	1.31896	0	0	1.67369	1.20956	0	0	0	0.519428	0.286394	12.944	0.839	(+) CACGTGCAC
E2F5_1875	3.821	0	0	0	0	0.902	0	0	0	0	1.2296	0	1.28439	0	0.555868	0.286173	15.991	0.909	(+) GCAGTCAAC
WDR33_55339	0	0.94	0	0	0	0.98	1.33104	0	0	1.76423	0	0	0	0	0.718243	0.285732	14.955	0.886	(+) AGCGTACAT
TINF2_26277	0.89	1.844	0	0	0	0.936	0	0	0	1.76492	0	0	0	0	0.558886	0.285433	13.479	0.867	(+) ACAGTCGAA
SRPK1_6732_3	3.73	0.943	0	0	0	0	0	1.30064	0	1.70854	0	0	0	0	0.53615	0.283813	12.727	0.805	(+) AACGTTCAC
C8orf2_11160	2.741	0	0	0	0	0.897	1.32268	0	0	1.70092	0	0	0	0	0.583104	0.283661	12.42	0.887	(-) TGGGACCAC
PON3_5446	0	0	0	0	0	0	0	1.31852	0	1.73262	1.154	0	0	0	0.501654	0.28199	12.189	0.919	(-) GAGGTCAAG
NCF2_4688_2	2.809	0.918	0.969	0	0.856	0	0	0	0	0	1.15623	0	0	0	0.510989	0.281212	11.981	0.921	(+) TTTGGCCAG
U2AF1L2_8233	3.614	0.945	0	0	0	0	0	1.211	0	1.72492	0	0	0	0	0.637848	0.278556	14.719	0.839	(-) ATAGTCCAC
SPRY2_10253	0.9	1.882	0	0	0	0.889	0	0	0	1.71592	0	0	0	0	0.645248	0.277878	13.428	0.823	(+) GCAGGCCAA
HIVEP2_3097	0	0	0	0.988	0	0	1.45632	0	0	0	0	0	1.29948	0	0.859828	0.276766	10.894	0.988	(-) AAAGTTCAA
SCRT1_83482	3.764	0.931	0	0	0	0	1.29592	0	0	1.75123	0	0	0	0	0.678624	0.275597	14.4	0.903	(+) AAAGGCCAG
NRXN3_9369	2.812	0.924	1	0	0	0	0	0	0	1.71108	0	0	0	0	0.695049	0.273741	14.966	0.819	(-) ACAGGCCAG
DUSP1_1843_1	0	0.919	0	0	0	0.921	1.26444	0	0	1.73254	0	0	0	0	0.582516	0.273197	15.737	0.874	(-) AAAGTCAAT
TAP1_6890_4	2.811	0.922	0	0	0	1.807	0	0	0	0	1.12052	0	0	0	0.64447	0.27284	13.627	0.844	(-) TAAGTCTAA
DUSP2_1844	3.798	1.861	0.984	0	0	0	0	0	0	0	1.2252	0	0	0	0.549014	0.26932	15.663	0.83	(+) AAGGGTCAT
CEECAM1_51148	3.75	0	2.984	0	0	0	1.24704	0	0	0	0	0	0	0	0.690545	0.268739	17.189	0.872	(+) AGAGACCAG
PRKDC_5591_1	0	0.93	0.984	0	0	0	1.31944	0	0	0	0	0	0	1.66499	0.518547	0.267229	10.715	0.896	(-) AAAGATCAC
ADCY7_113	1.901	0.944	0	0	0.868	0	0	0	0	1.73354	0	0	0	0	0.604711	0.26563	14.48	0.893	(-) CAGGCCCAT
IER5_51278	1.894	0	0	0	0	0.889	1.296	0	0	1.71069	0	0	0	0	0.567253	0.265318	12.03	0.901	(-) GCCGGCCAC
CTPS_1503_1	3.71	0	0	0	0	1.864	1.30108	1.27092	0	0	0	0	0	0	0.757158	0.263976	12.037	0.847	(+) TTGGGCCAC
STK22C_81629	3.814	2.743	0.984	0	0	0	0	1.3678	0	0	0	0	0	0	0.545491	0.260496	10.519	0.892	(+) GCGGGCCAG
MRPS24_64951	3.713	0	1	0	0	0.923	0	0	0	0	1.15012	0	0	0	0.783525	0.253392	11.095	0.823	(+) AGAGTACAG
IL21R_50615	3.78	0.921	0.984	0	0	0.912	0	1.35556	0	0	0	0	0	0	0.669618	0.252177	17.469	0.904	(-) AAAGGTCAC
UBAP2_55833	3.68	0	0.984	0	0	0.907	0	0	0	0	1.16302	0	0	0	0.598717	0.251361	12.077	0.803	(-) GGGGACCAC
KLF1_10661	3	0.923	0	0	0	0	1.31492	1.283	0	0	1.16774	0	0	0	0.765257	0.250417	15.877	0.812	(-) CAAGTCAAA
RASGRP1_10125	0.921	0	0	0	0	0.909	1.32896	0	0	1.70877	0	0	0	0	1.00621	0.248062	20.864	0.889	(+) AAGGTGCAG
CHRDL2_25884	2.858	0.913	0	0	0	0.929	0	1.22008	0	0	0	0	1.22661	0	0.562136	0.247863	17.501	0.861	(+) CAAGTTCAG
SERPINB6_5269_1	1.861	2.781	0	0	0	0.914	0	0	0	0	0	0	1.21272	0	0.984034	0.247862	12.84	0.875	(-) AAGGGGCAG
BPY2IP1_55201_2	0.89	1.843	0.984	0	0.856	0.903	0	0	0	0	0	0	0	0	0.699194	0.247718	11.11	0.818	(-) AGAGGCCAG
MARK2_2011	3.843	0	0.969	0	0	0	0	0	0	1.68623	0	0	0	0	0.527917	0.24633	16.403	0.893	(-) AGGGCCCAG
GNG4_2786	2.815	0	0	0	0	0	0	0	0	0	0	0	1.2336	1.66547	0.860241	0.246182	11.125	0.89	(+) AAGGTCCAA
AGPAT1_10554	2.79	0	0	0	0	1.892	1.30276	1.2434	0	0	0	0	0	0	0.690098	0.245905	16.988	0.903	(-) AAAGTCCAA
C9orf58_83543_2	0.95	0.93	0	0	1.791	0	0	0	0	0	0	0	1.27515	0	0.601643	0.245439	17.395	0.903	(+) AGCGTGCAG
HCRT_3060	3.841	0.934	0.984	0	0.857	0	1.2832	0	0	0	0	0	0	0	0.546326	0.243608	17.517	0.815	(-) TGAGGCCAC
POLR2A_5430	0.9	1.844	0.984	0	0	0	1.34764	0	0	0	0	0	1.25025	0	0.51218	0.243606	16.046	0.901	(-) AAAGATCAT
TNFRSF17_608	0	0.918	1	0	0	0	1.39384	0	0	0	0	1.59069	0	0	0.811364	0.243364	12.98	0.856	(-) GGAGTCAAA
ACO1_48_1	3.693	1.871	0	0	1.781	0	0	0	0	0	0	0	0	0	0.504352	0.243294	11.433	0.827	(+) AGTGACCAC
CDCA1_83540	0.92	0.918	0	0	0	0.893	0	0	0	1.80469	0	0	0	0	0.600327	0.243096	15.085	0.819	(+) AATGTTCAA
TLX2_3196	3.692	0	0	0	0	0	0	1.38172	0	1.70223	0	0	0	0	0.582802	0.242151	18.384	0.918	(+) AGAGGTCAC
RAB5B_5869_2	1.95	1.831	0.984	0	0	0.893	1.3184	0	0	0	0	0	0	0	0.517753	0.24038	17.237	0.86	(+) ACAGGCCAG
NRM_11270	3.792	0.928	0.984	0	0	0.929	1.28724	0	0	0	0	0	0	0	0.567032	0.237792	10.43	0.916	(-) AAAGGCCAG
PP_5464	3.847	0	0	0	0	0	1.32012	0	0	0	0	0	0	1.77246	1.21378	0.237697	12.868	0.843	(+) GCGGTCAAC
SH2D3C_10044	3.761	0.926	0.984	0	0	0.929	1.2554	0	0	0	0	0	0	0	0.522492	0.235674	18.914	0.899	(+) AGAGTCCAC
MYH9_4627_3	0.894	0.946	0	0	0	0.915	0	0	0	1.71131	0	0	0	0	0.861807	0.235332	16.196	0.918	(+) GAGGTCAAG
ODF1_4956	0	2.762	1	0	0	0	1.36084	1.23364	0	0	0	0	0	0	0.596498	0.235301	17.586	0.856	(-) GGGGTGCAT
CST9L_128821	0.95	0.932	0	0	1.745	0	0	0	0	0	0	0	1.20459	0	0.490939	0.235291	16.557	0.919	(+) CATGACCAG
SPARC_6678_2	3.816	0.927	1	0	0	0	1.40472	1.33184	0	0	0	0	0	0	0.500312	0.235097	12.095	0.812	(-) AAAGCTCAC
HBP1_26959_1	3.86	0	0	0	0	0	1.2778	0	0	0	0	0	0	1.75812	0.642654	0.23452	10.461	0.845	(+) AAGGACCAA
MOX2_4345	0.92	0.915	0	0	0	0.892	0	0	0	1.72469	0	0	0	0	0.748146	0.233915	13.567	0.82	(+) TCAGTCCAG
NGFRAP1_27018	1.864	0.924	0	0	0	0.89	1.3126	0	0	0	1.14559	0	0	0	0.617116	0.233267	11.411	0.865	(+) AAAGGCCAA
ANGPT4_51378	2.83	0	0.969	0	0	0	0	0	0	1.75662	0	0	0	0	0.756986	0.233173	11.28	0.834	(-) TCTGTCCAG
POR_5447_2	0.921	0	0	0	1.799	0.892	1.26948	0	0	0	0	0	0	0	0.556932	0.231547	14.031	0.857	(+) AAGGCCCAG
CYB561_1534_1	2.82	1.871	0.984	0	0	0	0	0	0	0	0	0	1.28085	0	0.500041	0.228792	18.144	0.905	(-) GTAGTCGAA
ETV4_2118	0.936	1.856	0.984	0	0.858	0	1.3044	0	0	0	0	0	0	0	0.652545	0.227807	14.206	0.86	(+) AAAGACCAG
PCBP4_57060	1.796	0.938	0	0	1.786	0	0	1.24008	0	0	0	0	0	0	0.764793	0.226465	19.468	0.822	(+) GCTGGCCAG
ARMET_7873	0.89	0.919	0.969	0	0	0	0	1.26128	0	0	1.17789	0	0	0	0.629428	0.22575	13.538	0.862	(-) CCGGGCCAG
VTN_7448	3.797	0	0	0	0	0	1.33444	1.32872	0	0	1.15699	0	0	0	0.964985	0.225618	19.151	0.907	(-) AAAGGTCAC
SENP2_59343	1.834	0.915	0	0	0	2.799	0	0	0	0	0	0	0	0	0.898188	0.225064	13.172	0.896	(+) CATGTGCAT
EIF4EL3_9470	3.785	0.976	0	0	0	0	0	0	0	1.77415	0	0	0	0	1.37018	0.224551	14.523	0.878	(+) TGAGGCCAG
PLXDC1_57125	3.787	0.934	0	0	0	0.92	1.29532	1.20932	0	0	0	0	0	0	0.59336	0.224338	19.586	0.893	(-) TCGGGCCAC
SERPINF1_5176	2.774	0	0.984	0	0	0	0	0	0	0	0	0	0	1.66517	0.620348	0.223782	17.108	0.848	(+) AAAGTTAAC
SMAP1_60682_1	2	1.854	0	0	0	0	0	0	0	1.68385	0	0	0	0	0.605807	0.218804	12.755	0.884	(+) AAAGGCAAA
PPM1A_5494	2.891	0.915	0	0	0	0	0	0	0	0	1.11071	0	1.266	0	0.581426	0.218424	18.85	0.801	(-) AGAGGCCAA
GRINL1A_81488	3.895	0.925	0	0	0	0	0	0	0	1.71754	0	0	0	0	1.18802	0.218093	14.11	0.821	(-) TCAGTCAAC
REC8L1_9985	3.677	0.948	0.984	0	0	0	0	0	0	0	1.15235	0	0	0	0.908167	0.216383	12.362	0.866	(+) AAGGTACAT
PITPNB_23760_2	0.921	1.876	0	0.983	0	0	0	0	0	0	0	0	0	0	0.663534	0.215765	12.965	0.983	(-) AAGGTCAAC
RPS7_6201	2.751	0	0	0	0	0	0	1.2786	0	1.68546	0	0	0	0	0.493605	0.215242	12.085	0.818	(-) TCAGTGCAG
NONO_4841_2	0	0	0	0.984	0	0	0	0	0	0	0	0	1.29651	0	0.563724	0.212563	12.357	0.984	(-) AAAGTTCAG
PDZK2_79849	2.878	0	0	0	0	0.897	0	1.32816	0	0	0	0	1.22073	0	0.809741	0.207721	13.564	0.893	(-) AAGGTTCAT
MST1R_4486	1.84	0	0	0	0	0.896	0	0	0	1.69431	0	0	0	0	1.00392	0.206796	13.69	0.87	(+) TAAGTGCAA
ATBF1_463	3.705	0.926	0	0	0	0.917	0	0	0	0	0	0	1.29894	0	0.840417	0.205826	11.593	0.944	(-) AAAGGTCAG
LIN28_79727	4	0.937	0	0	0	0	1.34572	0	0	0	1.14657	0	0	0	0.599062	0.202674	12.97	0.973	(+) TGAGTCCAA
MYO3B_140469	0.9	0	0	0	0	0	1.45152	0	0	0	1.14449	0	1.29027	0	0.761125	0.202193	10.853	0.968	(-) AAAGGGCAT
PINK1_65018	0.943	0.949	0	0	0	0	1.37772	1.2996	0	0	0	0	1.30728	0	0.816739	0.19977	11.428	0.973	(+) AAAGTGCAA
ORM1_5004	0.95	0.912	0	0	1.772	0	1.35224	0	0	0	0	0	0	0	0.489607	0.198816	17.178	0.926	(-) AAAGGCCAG
SLC4A9_83697	0.9	1.849	0.984	0	0	0	0	0	0	0	1.12193	0	0	0	0.523358	0.19816	11.341	0.826	(-) AATGCCCAA
IL1R1_3554_4	1.811	0.916	0	0	0	1.832	1.3126	0	0	0	0	0	0	0	0.556562	0.197767	19.032	0.89	(+) AAGGGCAAG
CYFIP1_23191_5	2.843	0.916	0	0	0	0	0	0	0	1.72062	0	0	0	0	0.522665	0.19617	12.722	0.854	(-) TAGGTGCAC
PPIC_5480	2.737	0.917	0	0	0	0	0	0	0	1.732	0	0	0	0	0.675702	0.19529	13.352	0.921	(+) GATGTCAAA
PFKFB3_5209_2	2.84	0	1	0	0	0.97	0	1.34596	0	0	0	0	0	0	0.798691	0.194985	11.966	0.878	(-) GCAGTCCAG
SFRS1_6426_1	0	0.94	0	0	0	0	1.3888	0	0	0	0	0	0	1.68195	0.5807	0.194971	11.605	0.87	(-) AAACTCCAC
CDC42EP4_23580_2	2.895	0.916	0	0	0	0	0	0	0	1.69215	0	0	0	0	0.74943	0.194064	10.671	0.855	(+) TCGGTGCAC
SUSD2_56241	3.908	0	1.938	0	0	0	1.31236	0	0	0	0	0	0	0	0.635341	0.192317	13.693	0.899	(-) GTGGACCAG
COL17A1_1308	0	2.809	0	0	0	0	0	0	0	0	0	1.58112	0	0	0.847985	0.192297	18.401	0.902	(+) ACAGGCCAT
TAF9_6880	3.762	1.846	0	0	0	0	0	0	0	0	1.24153	0	0	0	0.614932	0.191871	13.968	0.969	(+) AAAGGGCAC
FAM16AX_8226	0.92	0.922	0	0	0.858	0.974	1.33068	0	0	0	0	0	0	0	0.631514	0.191274	10.674	0.862	(-) TCGGGCCAA
IVL_3713	1.8	2.794	0	0	0	0	0	0	0	0	1.17527	0	0	0	1.00639	0.189171	13.427	0.813	(+) TAAGGTCAC
ACADVL_37_3	0.95	2.795	0.984	0	0	0	1.35116	0	0	0	0	0	0	0	0.495904	0.189166	14.757	0.969	(-) AATGCCCAC
SMARCC1_6599_3	1.821	0.919	0	0	0	0.904	1.36528	1.21608	0	0	0	0	0	0	0.502834	0.184817	20.666	0.877	(+) TTGGCCCAT
CHD4_1108_4	0	0.918	0.984	0	0	1.873	0	0	0	0	0	0	0	0	0.878256	0.184561	16.44	0.817	(-) AAGGTCCAC
IL2RB_3560	2.712	0	0	0	0.886	0.887	1.42916	0	0	0	0	0	0	0	0.611476	0.184499	12.311	0.869	(+) AAGGTACAC
AIF1_199	3.706	0	1	0	0	0	1.33704	1.2362	0	0	0	0	0	0	0.587991	0.18105	11.476	0.886	(-) AAGGTTCAG
NEDD5_4735_2	1.852	0	0.984	0	0	0	0	0	0	0	0	1.63009	0	0	0.564391	0.180779	10.758	0.906	(-) AAAGGTCAT
RPS6KA1_6195_7	2.752	1.866	0.984	0	0	0	1.29392	0	0	0	0	0	0	0	0.495914	0.180272	16.101	0.878	(-) ATAGGCCAT
GALNT2_2590_2	3.769	0	0	0	0	0.956	0	0	0	0	1.16557	0	0	0	0.621929	0.180068	11.643	0.807	(-) ATGGTGCAG
